# Supplementary material for: Evaluation of Myeloperoxidase as Target for Host-Directed Therapy in Tuberculosis In Vivo
Source: Int J Mol Sci. 2022 Feb 25;23(5):2554. doi: 10.3390/ijms23052554 (PMC8910451; doi:10.3390/ijms23052554)
Supplement: Supplementary file 1 [file ijms-23-02554-s001.zip]

Archive with 2 entries (2 files):
- suppl table 1.pdf
- suppl table s1.pdf
